# Supplementary material for: Use of Different Synbiotic Strategies to Improve Gut Health in Dogs
Source: Animals (Basel). 2024 Nov 22;14(23):3366. doi: 10.3390/ani14233366 (PMC11640470; doi:10.3390/ani14233366)
Supplement: Supplementary file 1 [file animals-14-03366-s001.zip]

Archive with 1 entries (1 files):
- animals-3286170-supplementary.pdf
